# Supplementary material for: BECN1 and BRCA1 Deficiency Sensitizes Ovarian Cancer to Platinum Therapy and Confers Better Prognosis
Source: Biomedicines. 2021 Feb 18;9(2):207. doi: 10.3390/biomedicines9020207 (PMC7922320; doi:10.3390/biomedicines9020207)
Supplement: Supplementary file 1 [file biomedicines-09-00207-s001.zip]

Archive with 3 entries (2 files):
- biomedicines-1068460-supp/
- biomedicines-1068460-supp/Supplementary Figures.docx
- biomedicines-1068460-supp/Supplementary Tables.docx
